# Supplementary material for: Characteristics of Floral Volatiles and Their Effects on Attracting Pollinating Insects in Three Bidens Species with Sympatric Distribution
Source: Biology (Basel). 2025 Sep 23;14(10):1310. doi: 10.3390/biology14101310 (PMC12561550; doi:10.3390/biology14101310)
Supplement: Supplementary file 1 [file biology-14-01310-s001.zip]

Archive with 1 entries (1 files):
- biology-3859637-supplementary.docx
